# Supplementary material for: Assembly of complete diploid-phased chromosomes from draft genome sequences
Source: G3 (Bethesda). 2022 Jun 10;12(8):jkac143. doi: 10.1093/g3journal/jkac143 (PMC9339290; doi:10.1093/g3journal/jkac143)
Supplement: jkac143_Supplemental_Table_1 [file jkac143_supplemental_table_1.xlsx]

## Sheet: Supplementary Table X
Supplementary Table 1
Genotype	Kingdom	Haploid Genome Size	Chr. Number	Technology	Assembly Procedure	# Markers	Input sequences														Results
																						After HaploSplit													After HaploFill
						(per Mbp)		Size	Genes loci	Unique CDSs	BUSCOs Complete	BUSCOs Complete - Single Copy	BUSCOs Complete - Multiple Copy	BUSCOs Fragmented	BUSCOs Missing	BUSCOs Complete	BUSCOs Complete - Single Copy	BUSCOs Complete - Multiple Copy	BUSCOs Fragmented	BUSCOs Missing		Size	Refernce genes loci	Unique CDSs	BUSCOs Complete	BUSCOs Complete - Single Copy	BUSCOs Complete - Multiple Copy	BUSCOs Fragmented	BUSCOs Missing	BUSCOs Complete	BUSCOs Complete - Single Copy	BUSCOs Complete - Multiple Copy	BUSCOs Fragmented	BUSCOs Missing	Size	Refernce genes loci	Unique CDSs	BUSCOs Complete	BUSCOs Complete - Single Copy	BUSCOs Complete - Multiple Copy	BUSCOs Fragmented	BUSCOs Missing	BUSCOs Complete	BUSCOs Complete - Single Copy	BUSCOs Complete - Multiple Copy	BUSCOs Fragmented	BUSCOs Missing
C. albicans	Fungi	14 Mbp	7 + R	PacBio	FalconUnzip	116	Primary	15.5 Mbp	6242	5989	282	268	14	1	7	0.972414	0.924138	0.0482759	0.00344828	0.0241379	Hap1	11.6 Mbp	4847	4800	226	224	2	6	58	0.77931	0.772414	0.00689655	0.0206897	0.2	12.9 Mbp	5309	5240	244	242	2	5	41	0.841379	0.834483	0.00689655	0.0172414	0.141379
							Haplotigs	13.8 Mbp	5660	5633	261	258	3	5	24	0.9	0.889655	0.0103448	0.0172414	0.0827586	Hap2	12.4 Mbp	5033	4986	247	245	2	3	40	0.851724	0.844828	0.00689655	0.0103448	0.137931	13.7 Mbp	5533	5467	268	265	3	1	21	0.924138	0.913793	0.0103448	0.00344828	0.0724138
						(8.3/Mbp)	Total	29.2 Mbp	11902	6079	286	40	246	0	4	0.986207	0.137931	0.848276	0	0.0137931	Unplaced	5.2 Mbp	2063	1827	80	66	14	6	204	0.275862	0.227586	0.0482759	0.0206897	0.703448	2.7 Mbp	1082	958	43	37	6	6	241	0.148276	0.127586	0.0206897	0.0206897	0.831034
							Unique CDSs dataset*		6154				Fungi - 290 BUSCOs					Fungi - 290 BUSCOs			Only in unplaced		379	231			Fungi - 290 BUSCOs									282	182			Fungi - 290 BUSCOs					Plants - 1440 BUSCOs
A. thaliana	Plantae	119 Mbp	5	PacBio	FalconUnzip	676	Primary	140.0 Mbp	35397	34234	1418	1325	93	4	18	0.984722	0.920139	0.0645833	0.00277778	0.0125	Hap1	109.0 Mbp	33984	33912	1393	1372	21	8	39	0.967361	0.952778	0.0145833	0.00555556	0.0270833	114.7 Mbp	34205	34096	1398	1379	19	8	34	0.970833	0.957639	0.0131944	0.00555556	0.0236111
							Haplotigs	104.9 Mbp	32479	31835	1346	1316	30	5	89	0.934722	0.913889	0.0208333	0.00347222	0.0618056	Hap2	106.6 Mbp	32991	32889	1391	1371	20	8	41	0.965972	0.952083	0.0138889	0.00555556	0.0284722	111.5 Mbp	33422	33278	1401	1380	21	7	32	0.972917	0.958333	0.0145833	0.00486111	0.0222222
						(5.7/Mbp)	Total	245.0 Mbp	67876	34741	1416	47	1369	4	20	0.983333	0.0326389	0.950694	0.00277778	0.0138889	Unplaced	29.4 Mbp	1966	1760	92	76	16	6	1342	0.0638889	0.0527778	0.0111111	0.00416667	0.931944	19.0 Mbp	1236	1143	67	58	9	7	1366	0.0465278	0.0402778	0.00625	0.00486111	0.948611
							Unique CDSs dataset*		34854				Plants - 1440 BUSCOs					Plants - 1440 BUSCOs			Only in unplaced		372	261			Plants - 1440 BUSCOs					Plants - 1440 BUSCOs				175	123			Plants - 1440 BUSCOs					Plants - 1440 BUSCOs
B. taurus	Animalia	2.62 Gbp (29 + X)	29 + XY	PacBio	FalconUnzip	46325	Primary	2.7 Gbp	57608	57400	3804	3745	59	201	99	0.926901	0.912524	0.0143762	0.0489766	0.0241228	Hap1	2.6 Gbp (29 + X)	56832	56750	3795	3744	51	200	109	0.924708	0.912281	0.0124269	0.0487329	0.0265595	2.6 Gbp (29 + X)	57049	56961	3797	3744	53	200	107	0.925195	0.912281	0.0129142	0.0487329	0.0260721
							Haplotigs	2,5 Gbp	50398	50092	3538	3466	72	256	310	0.862086	0.844542	0.0175439	0.0623782	0.0755361	Hap2	2.3 Gbp (29 + Y)	50565	50502	3546	3499	47	223	335	0.864035	0.852583	0.0114522	0.0543372	0.0816277	2.5 Gbp (29 + Y)	51355	51260	3561	3510	51	226	317	0.86769	0.855263	0.0124269	0.0550682	0.0772417
		2.49 Gbp (29 + Y)				(17.6/Mbp)	Total	5.2 Gbp	108006	57974	3898	608	3290	107	99	0.949805	0.148148	0.801657	0.0260721	0.0241228	Unplaced	0.3 Gbp	2033	1894	128	118	10	75	3901	0.0311891	0.0287524	0.00243665	0.0182749	0.950536	0.2 Gbp	1006	932	81	74	7	59	3964	0.0197368	0.0180312	0.00170565	0.0143762	0.965887
							Unique CDSs dataset*		62571				Mammalia - 4104 BUSCOs					Mammalia - 4104 BUSCOs			Only in unplaced		8	7			Mammalia - 4104 BUSCOs					Mammalia - 4104 BUSCOs				5	5			Mammalia - 4104 BUSCOs					Mammalia - 4104 BUSCOs
V. vinifera cv Cabernet Franc	Plantae	480 Mbp	19	PacBio + Doveatil HiC	FalconUnzip + SSPACE + HiRise	1661	Primary	570.2 Mbp	29793	26059	1377	1215	162	23	40	0.95625	0.84375	0.1125	0.0159722	0.0277778	Hap1	350.8 Mbp	21938	21084	1165	1131	34	23	252	0.809028	0.785417	0.0236111	0.0159722	0.175	455.6 Mbp	26454	24669	1335	1283	52	28	77	0.927083	0.890972	0.0361111	0.0194444	0.0534722
							Haplotigs	284.7 Mbp	19041	18127	1038	1002	36	38	364	0.720833	0.695833	0.025	0.0263889	0.252778	Hap2	263.4 Mbp	17619	17150	1022	991	31	31	387	0.709722	0.688194	0.0215278	0.0215278	0.26875	410.9 Mbp	24549	23236	1275	1233	42	35	130	0.885417	0.85625	0.0291667	0.0243056	0.0902778
						(3.5/Mbp)	Total	854.9 Mbp	48834	26541	1394	453	941	10	36	0.968056	0.314583	0.653472	0.00694444	0.025	Unplaced	239.9 Mbp	11257	9801	499	454	45	41	900	0.346528	0.315278	0.03125	0.0284722	0.625	47.1 Mbp	2182	1992	102	94	8	11	1327	0.0708333	0.0652778	0.00555556	0.00763889	0.921528
							Unique CDSs dataset*		28145				Plants - 1440 BUSCOs					Plants - 1440 BUSCOs			Only in unplaced		1642	1233			Plants - 1440 BUSCOs					Plants - 1440 BUSCOs				91	91			Plants - 1440 BUSCOs					Plants - 1440 BUSCOs
M. rotundifolia cv. Trayshed (95% iden and cov alignments)	Plantae	480 Mbp	20	PacBio + BioNano	FalconUnzip + Hybrid Scaffolder	1661	Primary	459.5 Mbp*	23562	21432	1400	1289	111	15	25	0.972222	0.895139	0.0770833	0.0104167	0.0173611	Hap1	374.3 Mbp	19890	19369	1281	1252	29	18	141	0.889583	0.869444	0.0201389	0.0125	0.0979167	400.5 Mbp	21246	20462	1338	1298	40	16	86	0.929167	0.901389	0.0277778	0.0111111	0.0597222
							Haplotigs	364.8 Mbp*	19139	17077	1130	1053	77	19	291	0.784722	0.73125	0.0534722	0.0131944	0.202083	Hap2	338.9 Mbp	17390	16978	1130	1098	32	13	297	0.784722	0.7625	0.0222222	0.00902778	0.20625	370.0 Mbp	19513	18821	1241	1201	40	13	186	0.861806	0.834028	0.0277778	0.00902778	0.129167
							Total	896.0 Mbp	42701	21922	1403	331	1072	9	28	0.974306	0.229861	0.744444	0.00625	0.0194444	Unplaced	165.5 Mbp	6130	5429	341	305	36	30	1069	0.236806	0.211806	0.025	0.0208333	0.742361	63.0 Mbp	2509	2301	138	122	16	27	1275	0.0958333	0.0847222	0.0111111	0.01875	0.885417
							Unique CDSs dataset*		28145				Plants - 1440 BUSCOs					Plants - 1440 BUSCOs			Only in unplaced		302	223			Plants - 1440 BUSCOs					Plants - 1440 BUSCOs				64	46			Plants - 1440 BUSCOs					Plants - 1440 BUSCOs
M. rotundifolia cv. Trayshed (80% iden and cov alignments)						(3.5/Mbp)	Primary	459.5 Mbp‡	29144	25821	1400	1289	111	15	25	0.972222	0.895139	0.0770833	0.0104167	0.0173611	Hap1	374.3 Mbp	24814	23608	1281	1252	29	18	141	0.889583	0.869444	0.0201389	0.0125	0.0979167	400.5 Mbp	26469	24807	1338	1298	40	16	86	0.929167	0.901389	0.0277778	0.0111111	0.0597222
							Haplotigs	364.8 Mbp‡	24453	21274	1130	1053	77	19	291	0.784722	0.73125	0.0534722	0.0131944	0.202083	Hap2	338.9 Mbp	22162	21100	1130	1098	32	13	297	0.784722	0.7625	0.0222222	0.00902778	0.20625	370.0 Mbp	24629	23063	1241	1201	40	13	186	0.861806	0.834028	0.0277778	0.00902778	0.129167
							Total	896.0 Mbp	53597	26106	1403	331	1072	9	28	0.974306	0.229861	0.744444	0.00625	0.0194444	Unplaced	165.5 Mbp	9702	8269	341	305	36	30	1069	0.236806	0.211806	0.025	0.0208333	0.742361	63.0 Mbp	4594	4096	138	122	16	27	1275	0.0958333	0.0847222	0.0111111	0.01875	0.885417
							Unique CDSs dataset*		28145				Plants - 1440 BUSCOs					Plants - 1440 BUSCOs			Only in unplaced		251	171			Plants - 1440 BUSCOs					Plants - 1440 BUSCOs				86	65			Plants - 1440 BUSCOs					Plants - 1440 BUSCOs
* Reference genome annotated CDSs sequences uniquely mapping with GMAP on the very reference genomic sequences were used as test set, alignment performed with GMAP on the tested assemblies filtering alignments 95% identity and 95% coverage thresholds if not stated otherwise. ‡ Reported for FalconUnzip assembly as haplotype separation is lost during Hybrid Scaffolding
