# Supplementary material for: Assembly of complete diploid-phased chromosomes from draft genome sequences
Source: G3 (Bethesda). 2022 Jun 10;12(8):jkac143. doi: 10.1093/g3journal/jkac143 (PMC9339290; doi:10.1093/g3journal/jkac143)
Supplement: jkac143_Supplemental_Table_2 [file jkac143_supplemental_table_2.xlsx]

## Sheet: Supplemental table 2
	Btau ARS-UCD1.2 plus Btau5.0.1Y			HaploSplit				HaploFill
Chromosome	Chromosme length	# of markers	markers/Mbp	Hap1	Hap1 % difference	Hap2	Hap2 % difference	Hap1	Hap1 % difference	Hap2	Hap2 % difference
1	158534110	2982	18.8098	156760213	-1.11894	148791574	-6.14539	156909683	-1.02465	159751794	0.76809
2	136231102	2420	17.7639	136350292	0.087491	131089343	-3.77429	136373504	0.10453	135402650	-0.608123
3	121005158	2304	19.0405	120584284	-0.347815	112821936	-6.76271	121013124	0.00658319	117916846	-2.55222
4	120000601	2245	18.7082	119761524	-0.19923	114139930	-4.88387	119970633	-0.0249732	120261155	0.217127
5	120089316	1951	16.2462	120116240	0.02242	108003561	-10.064	120253797	0.136966	115578880	-3.7559
6	117806340	2255	19.1416	116963180	-0.715717	112781802	-4.26508	117315669	-0.416506	116808487	-0.847028
7	110682743	2031	18.3497	110292212	-0.352838	106293864	-3.96528	110727723	0.0406387	109169603	-1.3671
8	113319770	2164	19.0964	112946628	-0.329282	105608685	-6.80471	113094861	-0.198473	112242263	-0.950855
9	105454467	1806	17.1259	104084577	-1.29903	100626212	-4.57852	104301178	-1.09364	103670497	-1.6917
10	103308737	1901	18.4012	100501242	-2.71758	96312514	-6.77215	101698802	-1.55837	100481859	-2.73634
11	106982474	1987	18.5731	106689964	-0.273419	100961011	-5.62846	106856963	-0.117319	105600059	-1.29219
12	87216183	1531	17.5541	86049391	-1.33782	80250685	-7.98647	86805817	-0.470516	86790270	-0.488342
13	83472345	1593	19.0842	82991691	-0.575824	72931985	-12.6274	83112971	-0.430531	78267137	-6.23585
14	82403003	1594	19.344	81974271	-0.520287	78301272	-4.97765	82523526	0.14626	81467081	-1.13579
15	85007780	1501	17.6572	84184575	-0.968388	80487117	-5.31794	83897061	-1.30661	87837882	3.32923
16	81013979	1497	18.4783	80340698	-0.831068	76768057	-5.24097	80879474	-0.166027	80924111	-0.110929
17	73167244	1410	19.2709	72837351	-0.450875	67965373	-7.10956	72928554	-0.326225	71588811	-2.15729
18	65820629	1209	18.3681	65247754	-0.870358	57382336	-12.8201	65447797	-0.566436	63198637	-3.98354
19	63449741	1234	19.4485	63491024	0.0650641	60787153	-4.19637	63526059	0.120281	62891909	-0.879171
20	71974595	1416	19.6736	71600615	-0.5196	61288326	-14.8473	71600615	-0.5196	69081359	-4.0198
21	69862954	1235	17.6775	68867872	-1.42433	65968052	-5.57506	69293091	-0.815687	68601670	-1.80537
22	60773035	1143	18.8077	60885225	0.184605	58564298	-3.6344	60885225	0.184605	60368880	-0.665024
23	52498615	953	18.1529	53071775	1.09176	49242120	-6.20301	53317712	1.56023	53511671	1.92968
24	62317253	1148	18.4219	61751840	-0.907314	60903977	-2.26787	62201076	-0.186428	62168755	-0.238294
25	42350435	869	20.5193	42349280	-0.00272724	38946032	-8.03865	42404879	0.128556	42165451	-0.436794
26	51992305	979	18.8297	51344472	-1.24602	47016765	-9.56976	51379575	-1.1785	50601373	-2.67527
27	45612108	854	18.7231	44719464	-1.95703	43648208	-4.30565	44851312	-1.66797	44403044	-2.65075
28	45940150	859	18.6982	45680705	-0.564746	41450910	-9.77193	46263732	0.704356	44804160	-2.47276
29	51098607	962	18.8263	50675681	-0.827666	48576811	-4.93516	50881090	-0.425681	50051231	-2.04972
average			18.579		-0.65195		-6.65758		-0.322798		-1.43317
SD			0.832211		0.72475		3.02039		0.676634		1.87758
Sexual chromosomes
X	139009144	292	2.10058	110952057	-20.1836			125571066	-9.66705
Y	43300181	292	6.74362			3049656	-92.9569			4536978	-89.522
