# Supplementary material for: Assembly of complete diploid-phased chromosomes from draft genome sequences
Source: G3 (Bethesda). 2022 Jun 10;12(8):jkac143. doi: 10.1093/g3journal/jkac143 (PMC9339290; doi:10.1093/g3journal/jkac143)
Supplement: jkac143_Supplemental_Table_3 [file jkac143_supplemental_table_3.xlsx]

## Sheet: Supplemental table 3
Species	Genome publication	Genome source	Map publication	Map source	HaploSync results
Candida albicans NCYC4145	Hamlin et al. (2019)	NCBI BioProject PRJNA543321	Forche et al. (2004)	http://www.candidagenome.org/	Zenodo DOI 10.5281/zenodo.3987518
Arabidopsis thaliana Col-0 x Cvi-0)	Chin et al. (2016)	https://downloads.pacbcloud.com/public/dataset/PhasedDiploidAsmPaperData/	Singer et al. (2006)	Publication supplemental material	Zenodo DOI 10.5281/zenodo.3987518
Bos taurus Angus x Brahma	Koren et al. (2018)	https://obj.umiacs.umd.edu/marbl_publications/triobinning/index.html	Low et al. (2020)	Supplemental marerial of Lowet al.(2020) + https://www.hgsc.bcm.edu/other-mammals/bovine-genome-project	Zenodo DOI 10.5281/zenodo.3987518
Vitis vinifera cv. Cabernet Franc cl. 04	Cochetel et al. (2021)	Zenodo DOI 10.5281/zenodo.3987518	Zou et al. (2020)	Publication supplemental material	www.grapegenomics.com
Muscadinia rotundifolia cv. Trayshed	Vondras et al. (2021)	Zenodo DOI 10.5281/zenodo.3987518	Zou et al. (2020)	Publication supplemental material	www.grapegenomics.com
